# Supplementary material for: Integrated Transcriptome and Metabolome Analyses Provide Insights into the Coloring Mechanism of Dark-red and Yellow Fruits in Chinese Cherry [Cerasus pseudocerasus (Lindl.) G. Don]
Source: Int J Mol Sci. 2023 Feb 9;24(4):3471. doi: 10.3390/ijms24043471 (PMC9965709; doi:10.3390/ijms24043471)
Supplement: Supplementary file 1 [file ijms-24-03471-s001.zip]

Archive with 2 entries (2 files):
- Proof Supplementary Figures 20230208.pdf
- Proof Supplementary Tables 20230208.xlsx
